# Supplementary material for: Electrophysiological function in eyes with reticular pseudodrusen according to fundus distribution
Source: PLoS One. 2018 Aug 29;13(8):e0203146. doi: 10.1371/journal.pone.0203146 (PMC6114915; doi:10.1371/journal.pone.0203146)
Supplement: S1 Appendix — (XLS) [file pone.0203146.s002.xls]

## Sheet: diffuse
number	성별	나이	type	scotopic b latency	Scotopic b amp	Maximal latency a	Maximal latency b	Maximal a amp	Maximal b amp	N2 latency	P2 latency	OS1 amp	OS2 amp	OS3 amp	photopic a latency	photopic b latency	Photopic a amp	photopic b amp	30Hz N1 latency	30Hz P1 latency	N1P1
1	F	74	Diffuse	97	21.9	27	52	71.4	121	26	30	5.35	20.3	0.97	18	37	34.6	75.5	19	33	55.6
1	F	74	Diffuse	98	81.5	25	53	118	215	25	29	11.6	31.2	3.08	19	37	30.7	34.3	21	35	39.3
1	F	75	Diffuse	89	38..2	28	52	142	166	26	32	16.9	22.8	16.7	19	40	44.4	44.1	21	36	62
1	F	75	Diffuse	89	43.4	28	52	158	190	26	32	21.4	35.1	10.8	19	40	48.5	67.2	17	35	84.1
1	F	78	Diffuse	96	28.5	27	51	148	200	25	30	21.9	48.5	17.6	20	38	43.6	87.1	21	37	81.5
1	F	78	Diffuse	96	23.6	26	51	163	186	24	30	14.6	42.8	17.6	19	38	35.7	75.3	19	37	91.1
1	F	79	Diffuse	0	0	28	50	109	215	26	31	19.4	43.6	22.3	20	39	42.7	75.1	18	35	79.5
1	F	79	Diffuse	0	0	29	52	85	197	28	32	20	30.6	26.4	21	40	34.7	58.3	18	37	58.4
1	F	74	Diffuse	96	65	25	46	158	267	24	29	23.1	66.4	12.9	18	36	36.3	76.6	14	32	60
1	F	74	Diffuse	97	82.7	25	46	148	232	25	30	18.3	59.2	10	18	37	27.7	71.6	14	30	52.2
1	F	71	Diffuse	86	64	26	50	118	271	25	30	15.1	38	9.89	20	37	44.1	81.8	24	35	68.2
1	F	71	Diffuse	86	46	27	50	142	256	25	30	12	51	10.3	21	39	46.7	79.6	24	37	80.3
1	F	74	Diffuse	81	38.7	28	53	90.9	155	27	31	15	36.7	5.25	20	44	49.2	111	22	40	55.2
1	F	65	Diffuse	87	49.6	24	43	141	201	26	32	24.5	33.6	4.88	20	41	25.8	88.7	17	35	77.2
1	F	65	Diffuse	88	29.8	24	42	139	165	25	31	20.2	33.3	12.2	19	39	19.1	81.5	16	36	74.3
1	F	81	Diffuse	88	80.1	26	42	156	192	25	29	8.42	43.3	17.2	19	37	36.7	81.7	17	36	81.9
1	F	81	Diffuse	88	16.4	26	40	192	137	25	30	17	17	8.79	19	38	14.2	67.2	15	35	75.5
1	F	72	Diffuse	92	3.26	19	42	68	55.2	25	29	17.4	14.7	7	26	36	61	52.3	19	35	84.5
1	F	72	Diffuse	89	2.31	19	41	22.6	12.6	0	0	0	0	0	26	39	23.3	11.6	21	42	17.5
1	F	79	Diffuse	89	56.3	25	49	125	189	25	28	21.7	48.6	17.8	19	41	17.6	109	18	35	45.9
1	F	79	Diffuse	89	21.2	25	50	96.4	195	25	30	13.7	40.5	18.8	17	39	23.9	104	21	35	44
21		74.7619		81.9524	37.7135	25.5714	47.9524	123.395	181.8	24.1905	28.8095	16.0748	36.0571	11.9267	19.8571	38.6667	35.2619	73.0238	18.8571	35.619	65.1524	average
		4.51558		27.6161	27.5019	2.59945	4.48861	39.7796	62.6106	5.618	6.6979	6.10148	15.4626	7.0551	2.26463	1.93218	12.0619	23.7285	2.9032	2.47944	18.6174	SD
1	F	74	intermediate	89	81.6	27	45	127	229	26	32	23.4	47	4.17	19	38	22.4	77.8	14	34	42.7
1	F	74	intermediate	88	38	27	45	117	202	26	32	25.8	39.7	10.4	19	38	23.4	66.9	14	32	53.4
1	F	64	intermediate	89	213	24	51	313	425	23	27	40.6	43.6	28.4	18	34	54.2	169	15	28	107
1	F	64	intermediate	91	154	24	51	282	409	23	28	32.4	37	16.3	18	34	49.5	131	19	28	83.8
1	F	81	intermediate	89	120	25	50	120	335	25	29	13.5	55.3	29.7	18	36	42	101	19	32	54
1	F	81	intermediate	90	109	26	50	98.8	327	25	29	10.6	52.9	26.6	19	37	45	86.6	20	34	78.1
1	F	76	intermediate	89	54.8	27	52	187	241	26	30	32.1	47.8	15.8	18	36	33.1	128	15	32	114
1	F	76	intermediate	88	86.7	27	52	128	233	26	30	26.4	47.7	23	19	37	31.5	129	17	33	91.9
1	F	73	intermediate	79	82.3	28	51	173	291	26	32	23.6	46.4	9.52	19	40	53.6	136	19	37	104
1	F	73	intermediate	79	81.9	25	51	151	276	26	32	18.7	44.6	4.39	17	38	48	146	17	35	98.1
1	F	79	intermediate	95	80.2	25	48	203	315	24	28	24.9	68.4	6.47	18	35	51.1	142	15	31	131
1	F	91	intermediate	91	68.9	28	52	165	245	27	31	6.71	44.9	5.86	20	38	69.7	127	19	34	84.3
1	F	91	intermediate	91	96	28	51	178	217	26	31	11	46.4	5	20	38	50.4	119	21	33	86.9
1	F	75	intermediate	77	206	25	46	200	490	24	28	46.8	91.7	61.2	18	33	52.7	170	17	29	133
1	F	75	intermediate	77	254	24	50	237	532	22	27	58.8	121	65.7	18	33	60.7	163	12	29	132
1	F	69	intermediate	77	125	25	48	173	316	25	29	11.2	70.8	75.7	18	35	55.3	104	17	32	97.8
1	F	55	intermediate	88	181	25	48	239	462	24	28	41	91	6.86	17	35	91.4	238	14	29	187
1	F	55	intermediate	87	132	25	45	221	424	24	28	38.2	82.7	10.1	17	35	91.9	241	14	29	181
1	F	81	intermediate	101	79.8	20	47	106	183	25	31	19.8	50.3	3.32	15	36	51.8	105	17	33	69.4
1	F	81	intermediate	100	61.4	20	47	125	179	25	30	20.5	58.3	7.96	15	36	54.9	92.5	19	34	58.6
1	F	72	intermediate	89	115	25	46	229	370	23	28	7.4	84.6	19.5	18	35	39.4	105	17	31	86.2
1	F	72	intermediate	91	119	26	47	228	372	24	28	13	831	25.8	19	35	40.1	74.1	16	33	65.6
1	F	58	intermediate	82	229	24	48	273	390	23	28	28.3	94.2	10.5	19	36	65.5	160	18	32	113
1	F	58	intermediate	81	234	24	48	297	398	24	28	25.6	93.4	8.91	18	36	79.6	184	17	32	123
1	F	69	intermediate	77	174	25	47	284	414	25	28	15.1	92	80.1	18	35	52.2	134	15	32	120
1	F	69	intermediate	85	160	24	40	262	372	23	28	7.03	68.6	22.6	19	38	39.4	113	84	103	96.6
1	F	78	intermediate	79	76.5	25	35	189	224	23	28	30.2	60.1	22.1	18	35	38.6	77.1	18	35	63
1	F	78	intermediate	79	81.8	25	35	174	213	23	28	31.9	56.5	24	18	36	35.5	64.3	18	35	55.5
1	F	66	intermediate	84	130	23	48	335	418	22	26	37.2	108	26.2	16	31	77.7	197	15	29	147
1	F	66	intermediate	84	128	23	47	329	384	22	26	39.2	93.4	26.8	16	31	85.4	213	15	29	157
30		72.4667		86.2	125.097	24.9667	47.3667	204.793	329.533	24.3333	28.9333	25.3647	92.31	22.7653	17.9667	35.6667	52.8667	133.143	18.9	34.3	100.497	average
		9.13022		6.55165	58.0059	1.93842	4.29501	69.3097	97.7554	1.42232	1.76036	12.9431	141.375	21.0718	1.24522	2.05667	18.3972	48.0562	12.4772	13.1861	37.2335	SD
1	M	61	localized	92	237	25	46	280	365	24	28	32.8	102	20.2	18	35	63.3	160	17	32	123
1	M	61	localized	92	251	24	42	326	443	23	28	41.2	114	37.2	17	34	52.7	188	17	31	167
1	F	66	localized	79	364	24	44	370	682	23	28	54.4	144	70.3	17	35	78.7	282	18	32	206
1	F	77	localized	93	133	27	53	197	432	25	30	27.5	62	24.3	20	38	30.3	125	23	37	89.3
1	F	77	localized	93	167	24	50	192	324	23	28	10.8	61.8	21.6	18	36	35.3	110	19	35	92.1
1	F	79	localized	96	90.2	25	53	202	311	24	28	16.5	68.6	5.49	18	35	33.7	118	15	32	103
1	F	73	localized	83	123	25	49	220	404	24	29	31.3	75.2	6.35	18	35	56.1	175	15	32	128
1	F	73	localized	84	109	25	49	194	347	24	29	13.5	57.7	4.08	18	36	52.9	171	15	32	128
1	M	62	localized	88	165	24	47	410	497	23	28	25.3	112	39.7	18	33	83.5	189	18	28	139
1	M	62	localized	88	158	24	47	423	496	23	28	31.6	119	35	18	33	80.9	173	18	28	140
1	F	73	localized	83	158	25	51	225	399	24	28	16.9	92.7	16.6	17	33	54.4	141	17	30	83.6
1	F	73	localized	86	153	25	50	207	396	24	29	5.96	82.1	29	17	36	56.4	116	19	32	89.3
1	F	80	localized	85	184	21	55	176	570	24	30	30.8	72.4	25	14	37	38.4	114	15	34	71.2
1	F	80	localized	85	176	21	55	176	538	24	30	30.9	58.3	25	14	36	38.1	117	15	34	85.6
1	F	69	localized	93	41.3	25	48	158	243	25	29	22.2	39.8	3.06	19	35	41.6	89.7	19	32	66.1
1	F	69	localized	91	43.8	26	49	161	243	26	30	24.3	25	7.69	19	37	29.2	80.7	21	35	49.4
1	F	89	localized	81	91.7	28	59	181	247	27	31	34.4	31.4	17.8	18	41	35.7	106	19	39	96.8
1	F	89	localized	81	104	27	59	173	235	27	31	35	28.7	15.6	18	41	40.2	112	19	39	102
1	F	68	localized	87	154	25	47	230	390	24	28	33.3	104	9.4	17	35	60.6	118	14	30	95.3
1	F	68	localized	87	147	25	47	235	410	24	28	26.5	110	13.6	18	35	58.8	119	15	30	92.6
1	F	61	localized	80	147	26	45	176	342	25	29	31.2	82.8	41.9	18	35	40.1	135	13	30	112
1	F	61	localized	82	155	26	45	172	351	25	29	30.2	86.5	39.4	18	35	32.8	124	13	30	104
1	F	63	localized	91	275	25	52	318	628	24	28	34.1	124	29.4	18	34	58.3	159	49	63	112
1	F	63	localized	91	296	25	52	287	614	24	28	38	129	60.3	18	35	61.2	158	50	64	104
1	F	69	localized	84	146	24	40	258	356	23	28	11.5	71.4	24.5	20	38	51.3	60.9	84	102	66.6
1	F	65	localized	96	203	26	50	240	484	25	30	13.9	88.7	29.8	18	36	66.9	125	17	30	107
1	F	65	localized	96	207	26	50	229	476	25	30	24.2	90.7	18.4	18	36	66.2	123	17	32	94.2
1	F	67	localized	85	153	25	49	228	454	25	29	13.9	97.2	20.1	18	35	40.8	142	17	34	123
1	F	67	localized	84	140	26	48	222	435	25	29	13.5	86.1	14.8	18	35	40.2	144	16	33	121
1	F	74	localized	91	193	25	49	294	523	24	28	32.1	106	28.3	17	35	56.2	192	15	32	140
1	F	74	localized	90	127	25	51	211	427	24	29	18.6	82.3	20.5	18	35	44.1	142	17	33	88
31		70.2581		87.6452	164.258	24.9677	49.3871	237.774	421.355	24.3226	28.871	26.0116	84.0452	24.3345	17.7419	35.6452	50.9323	139.01	21.1613	36.6774	107.068	average
		7.77161		4.98363	68.3598	1.42557	4.2558	70.3547	114.169	1.04521	0.957146	10.6243	29.7489	15.3515	1.23741	1.87169	14.9392	41.3445	14.3877	14.6273	31.1092	SD
1	M	51	control	81	352	23	50	357	663	22	27	41.4	125	13.6	17	31	74.1	208	16	27	164
1	M	51	control	79	263	19	50	243	486	23	27	61.6	101	29.1	18	34	81.5	154	18	20	115
1	M	51	control	82	326	23	51	311	621	22	27	41.4	125	13.6	16	31	65.1	183	15	27	137
1	M	51	control	79	286	19	50	298	452	23	27	61.6	101	29.1	17	33	82.8	167	18	20	131
1	F	53	control	88	165	25	50	279	338	24	28	24.3	78.6	7.69	18	35	45.2	130	14	30	108
1	F	53	control	88	166	25	50	283	347	24	28	24.3	78.6	7.69	19	35	46.6	128	21	23	108
1	F	54	control	71	300	23	50	311	554	23	26	42.3	160	52.7	17	33	87.6	221	15	30	160
1	F	54	control	73	265	24	50	283	561	23	26	42.3	160	52.7	17	33	81.2	222	16	30	160
1	M	57	control	83	183	23	50	267	385	22	26	38.8	104	38.6	17	34	54.9	158	14	28	124
1	M	57	control	81	201	23	50	287	402	22	26	38.8	104	38.6	17	34	55.3	166	15	30	124
1	F	58	control	80	289	23	50	360	481	23	26	61.2	121	27.6	17	33	67.1	130	10	29	118
1	F	58	control	82	303	23	49	357	488	23	26	61.2	121	27.6	17	32	65.3	122	10	29	114
1	M	60	control	73	209	25	46	262	346	24	28	51.2	82.9	21.8	18	35	73.5	181	14	30	151
1	M	60	control	75	219	25	45	310	404	24	28	51.2	82.9	21.8	18	35	70.8	179	15	30	166
1	F	60	control	85	176	25	48	350	346	24	28	27.3	104	31.7	18	35	67.6	129	14	31	92.6
1	F	60	control	83	178	25	50	347	364	24	28	27.3	104	31.7	19	35	72.4	134	15	30	87.3
1	M	62	control	85	172	24	53	237	354	23	27	20.4	71.5	15.3	17	34	39.1	108	21	23	105
1	M	62	control	87	109	24	53	187	297	23	27	20.4	71.5	15.3	16	33	37.1	113	21	23	119
1	F	62	control	92	245	26	49	226	441	25	29	23.2	77.4	32.7	20	36	42.9	184	16	28	139
1	F	62	control	88	257	26	48	215	461	25	29	23.2	77.4	32.7	21	37	42.4	192	15	30	133
1	M	63	control	81	277	26	59	302	580	25	30	35.9	110	19.5	20	36	46.6	121	22	23	104
1	M	63	control	82	323	25	54	330	596	25	30	35.9	110	19.5	19	35	44.9	137	15	30	113
1	F	65	control	77	183	26	46	280	378	25	29	27.6	80.1	23.6	19	36	67.8	160	16	32	114
1	F	65	control	84	219	25	54	267	390	23	27	43.4	80.5	40.4	16	35	72.4	130	15	30	128
1	F	65	control	78	178	26	47	285	381	25	29	27.6	80.1	23.6	19	38	56.4	165	16	32	141
1	F	65	control	84	262	24	55	295	416	23	27	43.4	80.5	40.4	16	35	82.2	157	14	30	156
1	M	67	control	87	122	24	47	185	342	23	27	26.6	75.9	45.2	19	32	32.2	92.3	90	97	82.5
1	M	67	control	88	107	25	47	159	343	23	27	26.6	75.9	45.2	19	33	31	82.9	53	63	69.8
1	F	70	control	89	318	26	54	221	623	25	31	32.2	94.5	39.8	19	37	55.8	198	50	64	122
1	F	70	control	89	330	26	54	220	635	25	31	32.2	94.5	39.8	19	37	54.3	207	15	30	136
1	M	71	control	91	209	26	53	288	446	25	30	29.7	85.3	16.7	20	39	26	131	15	33	126
1	M	71	control	95	191	27	54	239	420	25	30	29.7	85.3	16.7	21	40	48.6	111	16	34	118
1	F	73	control	92	321	24	50	216	450	23	28	25.3	100	20.5	18	33	48.3	159	52	62	121
1	F	73	control	92	332	24	50	228	470	23	28	25.3	100	20.5	17	33	52.7	168	53	61	130
1	F	76	control	78	202	25	48	275	438	23	27	36.4	110	50	19	33	26.1	109	18	19	105
1	F	76	control	81	219	24	49	277	463	23	27	36.4	110	50	18	33	46.3	137	49	62	105
1	F	77	control	82	164	26	53	235	363	25	30	19.8	75	3.91	20	35	34.3	144	15	32	112
1	F	77	control	84	162	26	53	240	371	25	30	19.8	75	3.91	20	35	37.1	142	16	32	98.6
1	M	83	control	77	183	26	46	280	378	25	29	27.6	80.1	23.6	19	36	67.8	160	16	32	114
1	M	83	control	78	178	26	47	285	381	25	29	27.6	80.1	23.6	19	38	56.4	165	16	32	141
1	M	91	control	97	217	25	52	219	449	24	29	20.5	85.2	17.1	18	36	42.2	146	17	34	149
1	M	91	control	94	221	25	52	219	444	24	29	20.5	85.2	17.1	18	36	37.8	162	16	34	163
42		65.1905		83.6905	228.143	24.5238	50.381	269.405	441.619	23.7619	28.0476	34.1286	95.3333	27.1952	18.2381	34.7381	55.231	152.219	21.8571	34.4286	123.924	average
		10.442		6.20577	65.6627	1.67096	2.95455	49.255	93.4123	1.03145	1.44749	12.2973	21.3662	13.3114	1.33999	2.02496	16.9182	33.3521	16.0344	15.259	22.9239	SD
